# Supplementary material for: Identification of a unique temporal signature in blood and BAL associated with IPF progression
Source: Sci Rep. 2020 Jul 21;10:12049. doi: 10.1038/s41598-020-67956-w (PMC7374599; doi:10.1038/s41598-020-67956-w)
Supplement: Supplementary file 1 — Supplementary data [file 41598_2020_67956_MOESM1_ESM.xlsx]

## Sheet: Nonnormalized
		Luminex Concentration (pg/mL)
Subject ID	Progressor marked by 1	EGF	Eotaxin	G_CSF	GM_CSF	IFNa2	IFNy	IL10	IL_12P40	IL_12P70	IL_13	IL_15	IL_17A	IL_1Ra	IL_1a	IL_1b	IL_2	IL_3	IL_4	IL_5	IL_6	IL_7	IL_8	IP_10	MCP_1	MIP_1a	MIP_1b	TNFa	TNFb	VEGF
50LOA02	1	4.74	2.735	49.665	7.805	4.25	1.76	1.01	0.08	2.81	1.6	1.81	1.295	323.245	5.51	6.33	0.08	0.08	0.08	0.08	3.91	1.955	198.24	142.53	1267	12.385	11.245	4.285	0.08	7.91
50LOA03	1	8.265	5.375	60.61	12.82	8.195	2.97	1.145	2.285	2.67	1.815	1.37	2.245	227.235	5.085	43.445	0.575	0.08	4.35	0.08	7.01	2.515	593.5	493.865	1863.5	26.7	10.78	8.99	2.565	10.11
51LOB01	0	2.275	0.08	5.65	4.09	0.08	0.835	0.975	0.08	0.08	0.08	1.265	0.08	72.055	0.605	0.325	0.08	0.155	0.08	0.08	0.08	1.12	26.22	39.74	148.205	1.75	3.335	0.08	0.08	4.7
51LOB03	1	2.465	0.67	12.565	6.44	3.445	1.785	1.79	0.08	0.08	0.08	1.455	0.08	33.43	3.065	0.445	0.08	0.08	1.79	0.08	0.97	1.395	42.565	116.895	223.545	2.115	2.925	0.08	0.08	0.08
51LOB05	1	0.635	0.875	15.61	7.385	6.64	2.285	2.69	0.08	1.41	1.77	1.06	0.08	295.72	4.63	3.1	0.08	0.08	0.08	0.08	1.26	1.66	70.605	46.005	220.28	3.49	3.565	0.08	0.93	0.08
52LOC01	0	3.5	0.08	8.645	4.28	0.08	1.205	0.295	0.08	0.08	0.08	1.41	0.08	31.595	2.575	0.73	0.08	0.08	2.955	0.08	0.94	1.045	23.495	114.81	75.87	0.96	3.2	0.08	0.08	0.08
52LOC02	0	7.69	7.58	15.315	11.915	7.035	5.02	4.74	5.34	2.575	1.475	1.495	1.93	99.04	14.175	4.025	0.08	0.08	1.79	0.08	3.51	2.675	206.445	9813	295.605	51.495	41.6	27.35	0.08	10.545
52LOC03	1	2.6	2.135	19.825	4.09	3.04	1.3	0.53	0.08	0.08	0.08	3.255	0.08	22.285	0.825	0.92	0.08	0.08	4.35	0.08	0.08	1.68	49.03	47.69	82.325	1.685	1.215	0.08	1.125	4.205
52LOC06	0	4.16	2.595	7.89	7.99	3.985	0.245	1.015	0.08	0.08	0.08	1.09	0.08	64.325	2.89	0.795	0.08	0.08	5.41	0.08	0.08	1.56	67.3	165.525	59.715	0.08	1.44	0.08	0.08	0.08
53LOD02	0	16.875	6.36	99.95	6.92	6.25	2.035	1.965	3.825	1.515	6.33	1.905	1.765	174.39	8.075	2.015	0.08	0.08	3.565	2.3	4.115	1.99	152.12	317.25	564	6.265	8.56	1.53	24.535	7.76
53LOD04	0	13.605	3.085	30.88	5.445	5.32	0.81	1.785	0.08	1.88	0.08	2.035	0.97	117.25	4.485	2.47	0.08	0.08	0.325	0.08	2.89	1.455	56.115	184.95	117.475	3.21	3.855	0.995	0.08	0.08
53LOD06	0	2.885	4.25	38.83	6.155	12.55	1.09	1.555	0.08	2.035	0.08	2.01	0.08	97.015	7.79	0.89	0.46	0.08	5.41	0.08	2.1	1.76	55.68	428.17	126.655	1.26	5.53	2.32	0.08	5.62
53LOD08	1	17.355	12.735	87.6	10.07	15.745	2.06	2.92	3.51	3	3.28	1.535	0.08	40.62	10.33	5.34	0.08	0.14	19.905	0.08	6.655	2.46	615	1034.5	1084	12.93	14.63	3.255	3.835	22.26
54LOF04	1	4.055	2.135	13.66	4.74	7.81	1.325	0.325	0.08	1.985	0.08	1.25	0.08	48.535	1.81	1.1	0.08	0.08	0.995	0.08	0.95	1.215	38.575	103.815	148.54	1.385	1.395	0.08	0.08	0.08
55LOG06	0	3.76	5.88	21.69	5.485	9.97	1.555	1.82	0.08	2.62	0.895	1.59	0.08	59.38	4.675	0.59	0.08	0.08	9.345	0.08	1.135	2.16	256.52	276.8	166.04	6.05	7.225	1.835	3	4.67
56LOH01	1	4.315	0.675	35.08	7.23	3.175	1.625	0.97	0.08	1.025	0.08	1.325	2.645	42.17	3.595	0.86	0.08	0.08	8.305	0.08	1.55	1.425	58.32	105.01	145.23	1.065	3.4	1.205	0.08	0.08
56LOH02	1	2.795	1.53	25.28	6.235	6.64	0.815	1.145	0.08	1.93	0.08	2.885	0.08	139.07	3.195	0.895	0.08	0.08	0.08	0.08	1.48	1.25	43.145	114.265	148.88	2.195	8.585	1.5	0.08	4.185
56LOH04	0	7.985	7.83	8.08	5.865	3.58	1.115	1.86	2.06	2.085	0.08	0.81	1.655	104.105	3.47	0.91	0.08	0.08	5.41	0.08	0.08	1.56	53.985	129.655	274.595	2.275	2.995	0.08	0.08	0.08
56LOH05	1	5.22	5.605	34.62	7.23	5.19	2.355	1.48	0.08	3.82	1.91	1.745	0.08	52.905	3.09	0.98	0.08	0.08	8.045	0.08	1.825	2.01	200.11	276.515	1354.5	2.865	2.3	0.08	0.08	6.55
56LOH06	1	11.625	5.715	13.35	1.535	4.385	0.74	0.275	0.08	2.28	0.08	1.455	0.9	72.8	1.51	0.68	0.08	0.08	0.08	0.08	0.08	1.095	83.135	80.515	60.685	2.115	2.065	0.08	0.08	6.55
56LOH07	1	23.925	11.2	26.4	8.655	9.465	1.6	2.11	2.655	4.875	1.575	2.21	1.82	1393	21.71	11.775	0.735	0.08	5.94	0.08	2.46	2.055	213.955	591.5	1033	2.115	4.64	1.47	2.415	16.295
56LOH09	1	4.11	1.675	7.04	3.5	5.055	0.64	0.335	0.08	0.08	0.08	0.465	0.08	44.555	0.205	0.325	0.08	0.08	0.08	0.08	0.08	1.395	25.11	17.04	80.55	0.08	0.08	0.08	0.08	0.08
57LOJ01	0	5.11	1.4	9.19	6.195	4.665	1.875	2.66	0.08	2.235	0.985	2.935	1.235	39.55	5.765	0.91	0.08	0.165	1.46	0.08	0.91	1.155	10.345	331.24	270.695	1.425	1.08	2.72	2.49	0.08
57LOJ03	1	11.28	4.865	75.545	9.085	2.905	1	2.425	3.365	3.64	1.625	6.29	0.08	94.415	4.63	1.02	0.08	0.08	4.88	0.08	2.18	2.09	118.125	368.16	912.5	5.835	14.15	3.375	0.08	16.02
57LOJ04	1	9.82	7.805	58.32	9.195	4.12	1.575	2.855	2.615	1.985	1.86	2.26	0.08	138.875	8.605	0.345	0.19	0.08	11.14	0.08	1.97	1.975	73.135	435.375	492.01	0.785	4.495	2.875	0.08	5.95
57LOJ06	1	2.6	5.05	24.9	6.6	3.31	1.6	2.56	2.375	1.02	1.625	1.985	0.08	37.615	12.025	0.335	0.46	0.08	1.32	0.08	4.29	1.585	31.78	2838.5	164.005	2.48	10.225	4.035	0.08	0.08
57LOJ07	0	4.56	8.955	14.87	6.235	3.985	1.325	1.67	3.22	0.08	0.92	1.69	0.08	46.7	1.345	0.59	0.08	0.08	0.995	0.08	2.48	1.66	31.43	101.355	302.88	2.6	5.26	0.81	0.93	6.7
57LOJ10	1	6.225	4.68	13.505	9.265	4.79	1.715	1.71	0.08	1.19	1.91	0.825	2.09	63.585	5.53	1.255	0.08	0.08	0.61	0.08	2.085	1.575	193.755	242.375	913.5	5.055	4.93	1.47	1.38	0.08
57LOJ11	1	10.83	4.515	31.945	9.48	5.32	1.165	1.785	3.075	2.235	0.805	2.18	0.97	89.13	3.895	1.355	0.615	0.08	0.08	0.08	3.195	1.52	152.36	296.8	1788.5	2.55	8.645	2.155	0.08	6.09
57LOJ12	1	0.08	1.24	16.195	1.395	2.905	1.045	0.315	0.08	0.785	0.08	1.715	0.08	12.485	4.63	0.33	0.08	0.08	0.88	0.08	0.08	0.3	11.725	190.87	45.055	0.08	1.82	0.08	0.08	0.08
57LOJ13	1	8.315	7.06	27.995	5.95	6.38	1.53	1.11	0.08	0.08	2.62	1.905	0.08	34.985	5.93	0.335	0.08	0.08	0.08	0.08	2.76	1.635	146.875	485.235	147.56	4.87	7.84	1.47	7.315	0.08
57LOJ14	0	7.79	3.9	15.02	2.185	3.04	0.715	1.395	0.08	0.08	0.08	0.76	0.08	13.32	0.365	0.325	0.08	0.08	4.88	0.08	0.95	1.265	23.815	34.7	57.175	0.08	0.36	0.08	0.08	0.08
57LOJ15	0	16.905	8.51	29.445	1.675	10.22	1.85	0.455	2.535	2.765	0.08	2.755	0.08	155.815	2.965	1.17	0.08	0.08	18.495	0.08	2.24	1.695	72.145	146.04	84.22	0.85	2.815	2.18	0.08	9.24
57LOJ17	0	5.87	3.45	36.34	7.535	11.21	1.92	0.87	2.395	3.09	1.955	2.73	0.08	34.02	3.57	1.205	0.08	0.08	16.1	0.08	2.115	1.77	36.11	172.105	296.625	1.505	3.665	0.08	1.955	15.745
57LOJ18	0	3.41	0.08	8.08	2.82	3.31	0.69	0.87	0.08	0.08	0.08	0.97	0.08	43.52	1.235	0.335	0.08	0.08	5.41	0.08	0.08	1.575	24.595	25.71	104.45	0.08	1.82	0.08	0.08	4.83
57LOJ19	1	2.565	0.08	11.595	1.805	3.055	0.265	0.33	0.08	0.08	0.08	1.59	0.08	20.325	0.08	0.31	0.08	0.08	4.88	0.08	0.08	1.23	15.09	18.805	61.855	0.08	1.08	0.08	0.08	0.08
57LOJ20	1	2.97	0.08	12.245	2.705	2.905	0.59	0.975	0.08	0.08	0.08	1.55	0.08	35.885	0.52	0.61	0.08	0.08	0.08	0.08	1.26	1	37.77	49.455	95.395	0.635	1.86	0.885	0.08	4.185
57LOJ25	1	7.81	4.835	19.01	6.115	4.935	2.285	0.53	2.225	2.67	1.525	1.075	1.535	31.94	0.115	0.895	0.08	0.08	5.41	0.08	1.34	1.215	37.815	56.845	666.5	0.08	3.235	0.08	3.355	8.8
57LOJ27	1	18.74	16.2	106.895	9.965	7.68	2.605	1.145	3.58	1.93	1.275	2.655	1.48	374.57	11.13	1.7	1.2	0.08	5.145	0.08	9.97	2.75	313.02	1495.5	1906.5	1.51	3.98	1.925	0.08	11.26
57LOJ28	1	1.83	0.08	10.76	0.08	0.08	0.81	1.23	0.08	0.08	0.08	2.065	0.08	18.125	0.58	0.315	0.08	0.08	0.08	0.08	0.08	1.575	9.87	104.09	102.93	0.08	0.94	0.08	0.08	0.08
57LOJ29	1	7.87	3	15.61	4.695	4.52	1.345	1.71	0.08	0.08	0.08	2.555	0.08	74.115	1.125	0.59	0.08	0.08	0.08	0.08	0.93	1.51	32.955	93.095	156.275	0.08	0.795	0.08	0.08	0.08
57LOJ30	0	4.865	1.79	9.37	25.96	4.79	0.59	1.475	0.08	1.625	0.08	1.09	0.08	8.565	2.605	0.66	0.08	0.08	0.08	0.08	1.37	0.325	13.275	130.085	80.43	0.08	2.71	0.08	0.08	0.08
57LOJ31	1	6.55	2.69	13.195	3.705	0.08	0.74	0.315	0.08	0.08	0.08	1.77	0.08	33.255	1.675	0.75	0.08	0.08	0.08	0.08	1.16	1.74	58.87	113.33	103.65	1.17	1.57	0.77	0.08	4.67
57LOJ34	0	0.08	2.605	11.095	8.435	2.77	1.14	0.97	0.08	1.41	0.95	1.295	0.08	39.41	2.29	0.955	0.08	0.08	0.08	0.08	1.995	1.23	54.31	180.725	1789	0.965	3.63	0.08	0.08	0.08
57LOJ35	1	0.08	0.655	5.535	1.87	2.905	0.585	0.315	0.08	0.08	0.08	1.535	0.08	19.425	0.6	0.325	0.08	0.08	0.08	0.08	0.08	1.425	11.085	39.89	57.255	0.08	1.61	0.08	0.08	0.08
58LOK04	1	0.08	2.5	27.75	2.48	9.59	1	0.295	2.48	1.19	0.08	1.825	0.08	18.705	3.065	0.32	0.08	0.08	0.08	0.08	1.955	1.885	14.24	283.47	92.1	0.08	3.435	1.835	2.64	6.245
58LOK06	0	5.15	2.245	9.55	7.955	6.64	1.92	0.765	0.08	0.08	0.775	1.905	1.145	101.14	2.34	0.285	0.08	0.645	9.085	0.08	0.88	1.155	49.01	70.43	195.97	0.96	6.205	0.08	0.08	14.085
58LOK08	1	0.08	2.5	10.075	4.65	6.64	1.205	2.11	0.08	1.465	0.08	0.92	0.08	35.92	3.32	0.32	0.08	0.08	2.19	0.08	1.775	1.645	20.63	212.955	81.805	0.08	2.525	0.08	1.215	0.08
58LOK11	0	3.1	4.045	10.25	3.295	5.455	1.415	1.435	0.08	1.19	0.08	0.905	0.08	23.77	5.295	0.32	0.08	0.08	1.55	0.08	3.82	1.3	19.545	351.24	65.265	0.785	3.235	0.08	0.08	0.08
58LOK13	1	2.12	1.31	4.435	3.4	0.08	1.165	0.34	0.08	0.08	0.08	1.28	0.08	27.07	0.08	0.29	0.08	0.08	1.94	0.08	0.08	0.95	5.88	51.785	64.055	0.08	2.635	0.08	0.08	5.15
58LOK15	0	5.185	5.46	13.195	6.6	7.555	0.62	1.145	4.28	1.83	0.745	1.15	0.08	55.895	4.965	0.585	0.08	0.08	5.41	0.08	1.35	1.585	80.74	283.215	428.885	1.35	4.525	1.065	0.08	0.08

## Sheet: BCA Normalized
		BCA Normalied Concentration (pg specific protein/mg albumin)
Subject ID	Progressor marked by 1	EGF	Eotaxin	G_CSF	GM_CSF	IFNa2	IFNy	IL10	IL_12P40	IL_12P70	IL_13	IL_15	IL_17A	IL_1Ra	IL_1a	IL_1b	IL_2	IL_3	IL_4	IL_5	IL_6	IL_7	IL_8	IP_10	MCP_1	MIP_1a	MIP_1b	TNFa	TNFb	VEGF
50LOA02	1	46.2697	26.6978	484.807	76.1889	41.4866	17.1803	9.85916	0.780924	27.4299	15.6185	17.6684	12.6412	3155.37	53.7861	61.7906	0.780924	0.780924	0.780924	0.780924	38.1676	19.0838	1935.13	1391.31	12367.9	120.897	109.769	41.8282	0.780924	77.2138
50LOA03	1	64.4222	41.8959	472.429	99.9265	63.8766	23.1499	8.92479	17.8106	20.8115	14.1472	10.6786	17.4988	1771.2	39.6354	338.636	4.48188	0.623566	33.9064	0.623566	54.64	19.6034	4626.08	3849.47	14525.2	208.115	84.0256	70.0733	19.9931	78.8032
51LOB01	0	38.2182	1.34394	94.9156	68.7088	1.34394	14.0273	16.3792	1.34394	1.34394	1.34394	21.251	1.34394	1210.47	10.1635	5.45974	1.34394	2.60388	1.34394	1.34394	1.34394	18.8151	440.475	667.601	2489.73	29.3986	56.0254	1.34394	1.34394	78.9563
51LOB03	1	38.847	10.5588	198.017	101.491	54.2912	28.1306	28.2093	1.26075	1.26075	1.26075	22.9299	1.26075	526.837	48.3026	7.01294	1.26075	1.26075	28.2093	1.26075	15.2866	21.9844	670.799	1842.2	3522.94	33.3312	46.0963	1.26075	1.26075	1.26075
51LOB05	1	5.67852	7.82473	139.593	66.0407	59.3785	20.4337	24.0555	0.715404	12.609	15.8283	9.4791	0.715404	2644.49	41.404	27.7219	0.715404	0.715404	0.715404	0.715404	11.2676	14.8446	631.389	411.402	1969.87	31.2095	31.8802	0.715404	8.31657	0.715404
52LOC01	0	45.4317	1.03844	112.216	55.5565	1.03844	15.6415	3.82924	1.03844	1.03844	1.03844	18.3025	1.03844	410.118	33.4248	9.47575	1.03844	1.03844	38.3573	1.03844	12.2017	13.5646	304.977	1490.29	984.829	12.4613	41.5376	1.03844	1.03844	1.03844
52LOC02	0	40.7028	40.1206	81.0616	63.0656	37.2359	26.5706	25.0886	28.2644	13.6294	7.80711	7.91297	10.2154	524.214	75.0276	21.3041	0.423436	0.423436	9.47439	0.423436	18.5783	14.1587	1092.7	51939.8	1564.62	272.561	220.187	144.762	0.423436	55.8142
52LOC03	1	28.2011	23.1574	215.033	44.3624	32.9735	14.1005	5.74868	0.867725	0.867725	0.867725	35.3056	0.867725	241.716	8.94841	9.97883	0.867725	0.867725	47.1825	0.867725	0.867725	18.2222	531.807	517.272	892.943	18.2765	13.1786	0.867725	12.2024	45.6098
52LOC06	0	50.2909	31.3714	95.3835	96.5924	48.1753	2.96184	12.2705	0.967133	0.967133	0.967133	13.1772	0.967133	777.635	34.9377	9.61088	0.967133	0.967133	65.4023	0.967133	0.967133	18.8591	813.6	2001.06	721.904	0.967133	17.4084	0.967133	0.967133	0.967133
53LOD02	0	115.151	43.399	682.033	47.2203	42.6484	13.8863	13.4086	26.1008	10.338	43.1943	12.9992	12.0439	1189.99	55.1017	13.7498	0.545899	0.545899	24.3266	15.6946	28.0797	13.5792	1038.03	2164.83	3848.59	42.7507	58.4112	10.4403	167.42	52.9522
53LOD04	0	113.657	25.7722	257.973	45.4878	44.4435	6.76678	14.912	0.668323	15.7056	0.668323	17.0005	8.10342	979.512	37.4679	20.6345	0.668323	0.668323	2.71506	0.668323	24.1432	12.1551	468.787	1545.08	981.391	26.8165	32.2048	8.31227	0.668323	0.668323
53LOD06	0	15.1146	22.2659	203.432	32.2463	65.75	5.71056	8.14672	0.419124	10.6615	0.419124	10.5305	0.419124	508.266	40.8122	4.66275	2.40996	0.419124	28.3432	0.419124	11.002	9.22072	291.71	2243.2	663.551	6.6012	28.9719	12.1546	0.419124	29.4434
53LOD08	1	136.503	100.165	689.006	79.2042	123.84	16.2027	22.9669	27.6074	23.5961	25.7984	12.0733	0.629229	319.491	81.2492	42.0011	0.629229	1.10115	156.56	0.629229	52.344	19.3488	4837.2	8136.72	8526.06	101.699	115.07	25.6018	30.1637	175.083
54LOF04	1	29.0871	15.3147	97.9851	34.0007	56.0222	9.50441	2.33127	0.573851	14.2387	0.573851	8.96643	0.573851	348.148	12.9834	7.89046	0.573851	0.573851	7.13728	0.573851	6.81448	8.71537	276.704	744.68	1065.5	9.9348	10.0065	0.573851	0.573851	0.573851
55LOG06	0	33.7722	52.814	194.819	49.2661	89.5502	13.967	16.3472	0.718558	23.5328	8.03886	14.2813	0.718558	533.349	41.9907	5.29936	0.718558	0.718558	83.9365	0.718558	10.1945	19.4011	2304.06	2486.21	1491.37	54.3409	64.8947	16.4819	26.9459	41.9458
56LOH01	1	74.3129	11.6249	604.148	124.515	54.6799	27.9858	16.7053	1.37776	17.6526	1.37776	22.8192	45.5522	726.252	61.9131	14.8109	1.37776	1.37776	143.029	1.37776	26.6941	24.5414	1004.39	1808.48	2501.15	18.3414	58.5548	20.7525	1.37776	1.37776
56LOH02	1	28.4921	15.5968	257.703	63.5593	67.6879	8.30807	11.6721	0.815516	19.6743	0.815516	29.4096	0.815516	1417.67	32.5697	9.12359	0.815516	0.815516	0.815516	0.815516	15.0871	12.7424	439.818	1164.81	1517.68	22.3757	87.5151	15.2909	0.815516	42.6617
56LOH04	0	35.3997	34.7125	35.8209	26.0012	15.8711	4.9431	8.24589	9.13255	9.24338	0.354662	3.59095	7.33707	461.526	15.3835	4.03428	0.354662	0.354662	23.984	0.354662	0.354662	6.91591	239.33	574.796	1217.36	10.0857	13.2777	0.354662	0.354662	0.354662
56LOH05	1	20.4857	21.9966	135.865	28.3738	20.3679	9.2421	5.8082	0.313957	14.9914	7.49571	6.84818	0.313957	207.623	12.1266	3.84597	0.313957	0.313957	31.5723	0.313957	7.16213	7.88816	785.323	1085.17	5315.68	11.2436	9.02625	0.313957	0.313957	25.7052
56LOH06	1	63.3566	31.1469	72.7579	8.36579	23.8984	4.03302	1.49876	0.436002	12.4261	0.436002	7.92979	4.90503	396.762	8.22954	3.70602	0.436002	0.436002	0.436002	0.436002	0.436002	5.96778	453.088	438.809	330.735	11.5268	11.2543	0.436002	0.436002	35.6977
56LOH07	1	86.9873	40.7213	95.986	31.4681	34.4132	5.81733	7.67161	9.65314	17.7247	5.72644	8.03519	6.61722	5064.72	78.9339	42.8119	2.67234	0.290867	21.5969	0.290867	8.94415	7.47164	777.905	2150.6	3755.82	7.68979	16.8703	5.34468	8.78054	59.2459
56LOH09	1	57.7042	23.5169	98.8413	49.1399	70.972	8.98558	4.70339	1.1232	1.1232	1.1232	6.52858	1.1232	625.55	2.87819	4.56299	1.1232	1.1232	1.1232	1.1232	1.1232	19.5857	352.543	239.241	1130.92	1.1232	1.1232	1.1232	1.1232	1.1232
57LOJ01	0	49.6169	13.5937	89.2327	60.152	45.296	18.2058	25.828	0.776781	21.7013	9.56412	28.4982	11.9916	384.021	55.9768	8.83588	0.776781	1.60211	14.1763	0.776781	8.83588	11.2148	100.447	3216.26	2628.38	13.8364	10.4865	26.4106	24.1773	0.776781
57LOJ03	1	32.8547	14.1701	220.036	26.4615	8.46126	2.91265	7.06318	9.80108	10.6021	4.73306	18.3206	0.233012	274.998	13.4856	2.97091	0.233012	0.233012	14.2137	0.233012	6.34958	6.08745	344.057	1072.32	2657.8	16.9953	41.214	9.8302	0.233012	46.6607
57LOJ04	1	22.531	17.9078	133.809	21.097	9.45291	3.61367	6.5505	5.99985	4.55438	4.26758	5.18534	0.183552	318.634	19.7433	0.791567	0.435935	0.183552	25.5596	0.183552	4.51996	4.53143	167.801	998.923	1128.87	1.8011	10.3133	6.59639	0.183552	13.6517
57LOJ06	1	17.0405	33.0978	163.195	43.2566	21.6938	10.4864	16.7783	15.5658	6.6851	10.6503	13.0097	0.524322	246.53	78.8121	2.1956	3.01485	0.524322	8.65131	0.524322	28.1168	10.3881	208.287	18603.6	1074.89	16.254	67.0149	26.4455	0.524322	0.524322
57LOJ07	0	23.2547	45.668	75.8329	31.7968	20.3224	6.75713	8.51653	16.4211	0.407978	4.69174	8.61853	0.407978	238.157	6.85913	3.00884	0.407978	0.407978	5.07422	0.407978	12.6473	8.46554	160.284	516.882	1544.6	13.2593	26.8245	4.13077	4.74274	34.1681
57LOJ10	1	76.2123	57.2969	165.341	113.431	58.6437	20.9966	20.9354	0.979435	14.5691	23.384	10.1004	25.5877	778.467	67.7034	15.3649	0.979435	0.979435	7.46819	0.979435	25.5265	19.2826	2372.13	2967.38	11183.9	61.888	60.3577	17.9971	16.8953	0.979435
57LOJ11	1	82.1856	34.263	242.421	71.9409	40.3719	8.84084	13.5458	23.3353	16.9607	6.1089	16.5434	7.36104	676.381	29.558	10.2827	4.66705	0.607096	0.607096	0.607096	24.2459	11.5348	1156.21	2252.33	13572.4	19.3512	65.6043	16.3536	0.607096	46.2152
57LOJ12	1	0.490934	7.60947	99.3834	8.56066	17.827	6.41282	1.93305	0.490934	4.81729	0.490934	10.5244	0.490934	76.6164	28.4128	2.0251	0.490934	0.490934	5.40027	0.490934	0.490934	1.841	71.9525	1171.31	276.488	0.490934	11.1687	0.490934	0.490934	0.490934
57LOJ13	1	54.2808	46.0881	182.753	38.8419	41.649	9.98793	7.24614	0.522244	0.522244	17.1035	12.4359	0.522244	228.384	38.7114	2.1869	0.522244	0.522244	0.522244	0.522244	18.0174	10.6734	958.808	3167.64	963.28	31.7916	51.18	9.59624	47.7527	0.522244
57LOJ14	0	148.998	74.5946	287.285	41.7921	58.1455	13.6757	26.6819	1.53015	1.53015	1.53015	14.5364	1.53015	254.769	6.98129	6.21622	1.53015	1.53015	93.3389	1.53015	18.1705	24.1954	455.505	663.701	1093.58	1.53015	6.88566	1.53015	1.53015	1.53015
57LOJ15	0	178.196	89.7041	310.38	17.6562	107.729	19.5009	4.79616	26.7215	29.1459	0.843281	29.0405	0.843281	1642.45	31.2541	12.333	0.843281	0.843281	194.956	0.843281	23.6119	17.867	760.482	1539.41	887.764	8.95986	29.673	22.9794	0.843281	97.399
57LOJ17	0	77.744	45.6928	481.297	99.7957	148.468	25.429	11.5225	31.7201	40.9249	25.8926	36.1569	1.05954	450.571	47.2821	15.9594	1.05954	1.05954	213.233	1.05954	28.0117	23.4424	478.251	2279.41	3928.59	19.9327	48.5403	1.05954	25.8926	208.531
57LOJ18	0	57.2853	1.34394	135.738	47.3738	55.6054	11.5915	14.6153	1.34394	1.34394	1.34394	16.2952	1.34394	731.102	20.747	5.62774	1.34394	1.34394	90.8838	1.34394	1.34394	26.4588	413.177	431.908	1754.68	1.34394	30.5746	1.34394	1.34394	81.1402
57LOJ19	1	37.5856	1.17226	169.904	26.4491	44.7657	3.88311	4.83557	1.17226	1.17226	1.17226	23.2987	1.17226	297.827	1.17226	4.5425	1.17226	1.17226	71.5078	1.17226	1.17226	18.0235	221.117	275.554	906.376	1.17226	15.8255	1.17226	1.17226	1.17226
57LOJ20	1	35.9048	0.967133	148.032	32.7012	35.119	7.1326	11.7869	0.967133	0.967133	0.967133	18.7382	0.967133	433.819	6.28636	7.37439	0.967133	0.967133	0.967133	0.967133	15.2323	12.0892	456.608	597.869	1153.25	7.67662	22.4858	10.6989	0.967133	50.5931
57LOJ25	1	53.2102	32.9413	129.517	41.662	33.6226	15.5679	3.61093	15.1591	18.1909	10.39	7.32406	10.4581	217.61	0.783505	6.09771	0.545047	0.545047	36.8588	0.545047	9.12953	8.2779	257.637	387.29	4540.92	0.545047	22.0403	0.545047	22.8579	59.9551
57LOJ27	1	40.0395	34.6126	228.39	21.291	16.4089	5.56579	2.44638	7.64895	4.1236	2.72414	5.67262	3.16214	800.299	23.7801	3.63219	2.5639	0.170926	10.9927	0.170926	21.3017	5.87559	668.792	3195.25	4073.39	3.22624	8.50359	4.11292	0.170926	24.0579
57LOJ28	1	14.5093	0.634287	85.3117	0.634287	0.634287	6.42216	9.75217	0.634287	0.634287	0.634287	16.3725	0.634287	143.706	4.59858	2.49751	0.634287	0.634287	0.634287	0.634287	0.634287	12.4875	78.2552	825.287	816.09	0.634287	7.45288	0.634287	0.634287	0.634287
57LOJ29	1	49.6384	18.9219	98.4569	29.6127	28.509	8.48331	10.7855	0.504584	0.504584	0.504584	16.1151	0.504584	467.465	7.09571	3.7213	0.504584	0.504584	0.504584	0.504584	5.86578	9.52401	207.857	587.178	985.672	0.504584	5.0143	0.504584	0.504584	0.504584
57LOJ30	0	30.685	11.2901	59.0993	163.737	30.2119	3.7213	9.30326	0.504584	10.2494	0.504584	6.87495	0.504584	54.022	16.4305	4.16281	0.504584	0.504584	0.504584	0.504584	8.64099	2.04987	83.7293	820.484	507.296	0.504584	17.0928	0.504584	0.504584	0.504584
57LOJ31	1	70.0244	28.7581	141.064	39.6092	0.855259	7.91115	3.36758	0.855259	0.855259	0.855259	18.9226	0.855259	355.521	17.907	8.01806	0.855259	0.855259	0.855259	0.855259	12.4013	18.6019	629.364	1211.58	1108.1	12.5082	16.7845	8.23187	0.855259	49.9258
57LOJ34	0	0.384016	12.5045	53.2582	40.4897	13.2965	5.47223	4.65619	0.384016	6.76828	4.56019	6.21626	0.384016	189.176	10.9925	4.58419	0.384016	0.384016	0.384016	0.384016	9.5764	5.90424	260.699	867.516	8587.55	4.63219	17.4247	0.384016	0.384016	0.384016
57LOJ35	1	0.816391	6.6842	56.484	19.0831	29.6452	5.96986	3.21454	0.816391	0.816391	0.816391	15.6645	0.816391	198.23	6.12293	3.31659	0.816391	0.816391	0.816391	0.816391	0.816391	14.542	113.121	407.073	584.28	0.816391	16.4299	0.816391	0.816391	0.816391
58LOK04	1	0.564284	17.6339	195.736	17.4928	67.6435	7.05354	2.0808	17.4928	8.39372	0.564284	12.8727	0.564284	131.937	21.6191	2.25713	0.564284	0.564284	0.564284	0.564284	13.7897	13.2959	100.442	1999.47	649.631	0.564284	24.2289	12.9433	18.6214	44.0494
58LOK06	0	57.8578	25.2215	107.29	89.3707	74.5973	21.5703	8.59442	0.898763	0.898763	8.70676	21.4018	12.8635	1136.26	26.2888	3.20184	0.898763	7.24627	102.066	0.898763	9.88639	12.9759	550.604	791.248	2201.63	10.7852	69.7103	0.898763	0.898763	158.238
58LOK08	1	0.985692	30.8029	124.136	57.2933	81.8124	14.847	25.9976	0.985692	18.0505	0.985692	11.3355	0.985692	442.576	40.9062	3.94277	0.985692	0.985692	26.9833	0.985692	21.87	20.2683	254.185	2623.85	1007.93	0.985692	31.1109	0.985692	14.9702	0.985692
58LOK11	0	35.035	45.715	115.841	37.2388	61.6502	15.9918	16.2178	0.904128	13.4489	0.904128	10.2279	0.904128	268.639	59.842	3.61651	0.904128	0.904128	17.5175	0.904128	43.1721	14.6921	220.89	3969.57	737.599	8.87176	36.5607	0.904128	0.904128	0.904128
58LOK13	1	12.7794	7.89671	26.7343	20.4953	0.482242	7.02265	2.04953	0.482242	0.482242	0.482242	7.71587	0.482242	163.179	0.482242	1.74813	0.482242	0.482242	11.6944	0.482242	0.482242	5.72662	35.4448	312.161	386.125	0.482242	15.8838	0.482242	0.482242	31.0443
58LOK15	0	23.5704	24.8205	59.9828	30.0028	34.3441	2.81844	5.20503	19.4564	8.31895	3.38668	5.22776	0.36367	254.092	22.5703	2.65934	0.36367	0.36367	24.5932	0.36367	6.13693	7.20521	367.034	1287.46	1949.66	6.13693	20.5701	4.84136	0.36367	0.36367
